# Supplementary material for: Beyond Neuropathy: The Mechanisms and Phenotypes of Diabetes-Related Musculoskeletal Pain
Source: J Clin Med. 2026 Mar 31;15(7):2639. doi: 10.3390/jcm15072639 (PMC13073196; doi:10.3390/jcm15072639)
Supplement: Supplementary file 1 [file jcm-15-02639-s001.zip]

Archive with 1 entries (1 files):
- jcm-4175623-supplementary.pdf
